# Supplementary material for: Population genomics of the eastern cottonwood (Populus deltoides)
Source: Ecol Evol. 2017 Oct 10;7(22):9426–40. doi: 10.1002/ece3.3466 (PMC5696417; doi:10.1002/ece3.3466)
Supplement: Supplementary file 2 [file ECE3-7-9426-s002.xlsx]

## Sheet: Table S1
Table S1: Subdivision of the 168 Populus deltoides individuals with known samplig location into subpopulations defined by latitude, longitude and altitude, for the environmental association analysis with BAYENV2
Sample	Longitude	Latitude	Altitude	River	County	State	Subpopulation number
UF0142	-84.86	30.7	40	Apalachicola	Gadsen	FL	1
UF0143	-85.13	30.17	19	Apalachicola	Liberty	FL	1
UF0144	-85.24	30.41	39	Apalachicola	Liberty	FL	1
UF0145	-85.24	30.41	39	Apalachicola	Liberty	FL	1
UF0146	-85.24	30.41	39	Apalachicola	Liberty	FL	1
UF0222	-85.24	30.41	39	Apalachicola	Liberty	FL	1
UF0264	-84.86	30.7	40	Apalachicola	Gadsen	FL	1
UF0094	-84.01	30.5	42	Ochlockonee	Jefferson	FL	2
UF0147	-84.4	30.49	42	Ochlockonee	Gadsen	FL	2
UF0149	-84.4	30.49	42	Ochlockonee	Gadsen	FL	2
UF0052	-83.3	33.7	164	Oconee	Greene	GA	3
UF0053	-83.3	33.7	164	Oconee	Greene	GA	3
UF0054	-83.3	33.7	164	Oconee	Greene	GA	3
UF0051	-80.88	34.94	173	Catawba	York	SC	4
UF0055	-80.22	32.87	12	Edisto	Dorchester	SC	5
UF0218	-80.56	32.8	8	Edisto	Colleton	SC	5
UF0219	-80.56	32.8	8	Edisto	Colleton	SC	5
UF0224	-80.56	32.8	8	Edisto	Colleton	SC	5
UF0046	-78.63	35.75	101	Neuse	Wake	NC	6
UF0047	-78.63	35.75	101	Neuse	Wake	NC	6
UF0048	-78.63	35.75	101	Neuse	Wake	NC	6
UF0049	-80.03	34.96	114	Pee Dee	Anson	NC	7
UF0154	-87.17	32.11	34	Alabama	Dallas	AL	8
UF0155	-87.17	32.11	34	Alabama	Dallas	AL	8
UF0211	-86.64	32.21	65	Alabama	Lowndes	AL	9
UF0153	-85.2	32.93	198	Chattahoochee	Chambers	AL	10
UF0209	-85.42	31.07	59	Chipola	Houston	AL	11
UF0210	-85.42	31.07	59	Chipola	Houston	AL	11
UF0083	-86.93	34.54	186	Tennessee	Morgan	AL	12
UF0090	-86.09	34.62	205	Tennessee	Jackson	AL	12
UF0156	-87.96	31.27	15	Tombigbee	Washington	AL	13
UF0157	-87.96	31.27	15	Tombigbee	Washington	AL	13
UF0266	-87.96	31.27	15	Tombigbee	Washington	AL	13
UF0038	-87.69	31.62	99	Tombigbee	Clarke	AL	14
UF0269	-87.69	31.62	99	Tombigbee	Clarke	AL	14
UF0031	-87.88	32.52	35	Tombigbee	Marengo	AL	15
UF0202	-87.88	32.52	35	Tombigbee	Marengo	AL	15
UF0262	-88.79	33.48	92	Tombigbee	Oktibbeha	MS	16
UF0163	-88.49	33.52	53	Tombigbee	Lowndes	MS	17
UF0030	-88.42	34.32	87	Tombigbee	Itawamba	MS	18
UF0015	-91.09	32.03	28	Mississippi	Claiborne	MS	19
UF0016	-91.09	32.03	28	Mississippi	Claiborne	MS	19
UF0123	-91.12	31.98	31	Mississippi	Claiborne	MS	19
UF0125	-91.28	31.87	22	Mississippi	Jefferson	MS	19
UF0127	-91.52	31.62	21	Mississippi	Adams	MS	19
UF0128	-91.52	31.62	21	Mississippi	Adams	MS	19
UF0193	-91.07	32.05	22	Mississippi	Claiborne	MS	19
UF0263	-91.58	31.17	15	Mississippi	Wilkinson	MS	19
UF0002	-91.08	32.92	32	Mississippi	Issaquena	MS	20
UF0003	-91.02	32.62	33	Mississippi	Issaquena	MS	20
UF0013	-91	32.62	34	Mississippi	Issaquena	MS	20
UF0119	-91.1	32.87	31	Mississippi	Issaquena	MS	20
UF0120	-91.15	32.75	30	Mississippi	Issaquena	MS	20
UF0121	-91.12	32.12	28	Mississippi	Warren	MS	20
UF0171	-91	32.62	34	Mississippi	Issaquena	MS	20
UF0172	-91.03	32.65	33	Mississippi	Issaquena	MS	20
UF0173	-91.02	32.62	33	Mississippi	Issaquena	MS	20
UF0174	-91.03	32.65	33	Mississippi	Issaquena	MS	20
UF0178	-91.05	32.73	32	Mississippi	Issaquena	MS	20
UF0180	-90.95	32.45	33	Mississippi	Warren	MS	20
UF0182	-91	32.62	34	Mississippi	Issaquena	MS	20
UF0184	-91	32.62	34	Mississippi	Issaquena	MS	20
UF0185	-91.03	32.65	33	Mississippi	Issaquena	MS	20
UF0191	-91	32.62	34	Mississippi	Issaquena	MS	20
UF0227	-90.97	32.27	25	Mississippi	Warren	MS	20
UF0261	-91.03	32.65	33	Mississippi	Issaquena	MS	20
UF0273	-91.12	32.85	31	Mississippi	Issaquena	MS	20
UF0023	-91	33.25	33	Mississippi	Washington	MS	21
UF0024	-91	33.25	33	Mississippi	Washington	MS	21
UF0027	-91	33.25	33	Mississippi	Washington	MS	21
UF0028	-91	33.25	33	Mississippi	Washington	MS	21
UF0029	-91	33.25	33	Mississippi	Washington	MS	21
UF0036	-91	33.25	33	Mississippi	Washington	MS	21
UF0109	-91.08	33.18	35	Mississippi	Washington	MS	21
UF0118	-91.15	33.03	33	Mississippi	Washington	MS	21
UF0165	-91	33.25	33	Mississippi	Washington	MS	21
UF0166	-91	33.25	33	Mississippi	Washington	MS	21
UF0216	-91.17	33.1	38	Mississippi	Washington	MS	21
UF0287	-91	33.25	33	Mississippi	Washington	MS	21
UF0009	-91.13	33.75	45	Mississippi	Bolivar	MS	22
UF0114	-91.05	33.92	50	Mississippi	Bolivar	MS	22
UF0115	-91.12	33.77	41	Mississippi	Bolivar	MS	22
UF0116	-91.13	33.75	45	Mississippi	Bolivar	MS	22
UF0117	-91.17	33.5	43	Mississippi	Washington	MS	22
UF0169	-91	33.78	44	Mississippi	Bolivar	MS	22
UF0177	-91.17	33.67	49	Mississippi	Bolivar	MS	22
UF0179	-90.8	34.13	47	Mississippi	Coahoma	MS	22
UF0203	-91.03	33.95	47	Mississippi	Bolivar	MS	22
UF0214	-90.87	34.08	46	Mississippi	Bolivar	MS	22
UF0265	-91.17	33.67	49	Mississippi	Bolivar	MS	22
UF0268	-91.03	33.95	47	Mississippi	Bolivar	MS	22
UF0275	-91.17	33.5	43	Mississippi	Washington	MS	22
UF0304	-91.08	33.81	43	Mississippi	Bolivar	MS	22
UF0014	-90.57	34.72	55	Mississippi	Tunica	MS	23
UF0022	-90.17	35.25	66	Mississippi	Shelby	TN	23
UF0112	-90.25	34.95	60	Mississippi	Desoto	MS	23
UF0113	-90.57	34.72	55	Mississippi	Tunica	MS	23
UF0192	-89.84	35.67	74	Mississippi	Lauderdale	TN	23
UF0221	-89.84	35.67	74	Mississippi	Lauderdale	TN	23
UF0281	-90.57	34.72	55	Mississippi	Tunica	MS	23
UF0132	-89.63	36.14	79	Mississippi	Pemiscot	MO	24
UF0129	-91.67	30.98	19	Mississippi	Pointe Coupee	LA	25
UF0130	-91.67	30.98	19	Mississippi	Pointe Coupee	LA	25
UF0131	-91.3	30.62	12	Mississippi	E Baton Rouge	LA	25
UF0197	-91.22	30.32	11	Mississippi	Iberville	LA	25
UF0217	-90.8	30	7	Mississippi	St James	LA	25
UF0220	-91.17	30.42	12	Mississippi	E Baton Rouge	LA	25
UF0271	-91.02	30.15	8	Mississippi	Ascension	LA	25
UF0276	-91.32	30.6	12	Mississippi	E Baton Rouge	LA	25
UF0139	-89.28	35.99	84	Forked Deer	Dyer	TN	26
UF0140	-89.28	35.99	84	Forked Deer	Dyer	TN	26
UF0141	-89.28	35.99	84	Forked Deer	Dyer	TN	26
UF0138	-88.79	36.4	112	Obion	Weakley	TN	27
UF0095	-91.75	30.75	12	Atchafalaya	Pointe Coupee	LA	28
UF0096	-91.75	30.75	12	Atchafalaya	Pointe Coupee	LA	28
UF0097	-91.75	30.67	12	Atchafalaya	St Landry	LA	28
UF0110	-91.8	30.53	13	Atchafalaya	St Landry	LA	28
UF0092	-94.92	30.2	38	Trinity	Liberty	TX	29
UF0190	-94.92	30.2	38	Trinity	Liberty	TX	29
UF0088	-95.83	31.62	78	Trinity	Freestone	TX	30
UF0025	-96.27	32.5	116	Trinity	Dallas	TX	31
UF0079	-96.62	32.58	117	Trinity	Dallas	TX	31
UF0080	-96.62	32.58	117	Trinity	Dallas	TX	31
UF0108	-96.42	33.22	175	Trinity	Collin	TX	32
UF0081	-95.75	32.58	156	Sabine	Van Zandt	TX	33
UF0082	-95.75	32.58	156	Sabine	Van Zandt	TX	33
UF0070	-93.78	33.58	85	Red	Miller	AR	34
UF0071	-93.78	33.58	85	Red	Miller	AR	34
UF0072	-93.78	33.58	85	Red	Miller	AR	34
UF0167	-94.08	33.5	110	Red	Bowie	TX	34
UF0251	-93.78	33.58	85	Red	Miller	AR	34
UF0255	-94.29	33.55	91	Red	Bowie	TX	34
UF0259	-93.83	33.17	64	Red	Miller	AR	34
UF0067	-95.67	33.92	144	Red	Choctaw	OK	35
UF0100	-95	33.83	124	Red	McCurtain	OK	35
UF0101	-95	33.83	124	Red	McCurtain	OK	35
UF0103	-95.33	33.92	133	Red	Choctaw	OK	35
UF0229	-94.75	33.75	107	Red	McCurtain	OK	35
UF0064	-96.97	33.92	196	Red	Love	OK	36
UF0066	-96.97	33.92	196	Red	Love	OK	36
UF0084	-96.57	33.82	185	Red	Bryan	OK	36
UF0059	-96.25	35	246	Canadian	Hughes	OK	37
UF0060	-96.25	35	246	Canadian	Hughes	OK	37
UF0061	-96.25	35	246	Canadian	Hughes	OK	37
UF0065	-95.78	35.88	238	Canadian	Pittsburg	OK	37
UF0069	-96.12	35.03	238	Canadian	Hughes	OK	37
UF0073	-97.6	35.32	362	Canadian	Cleveland	OK	38
UF0057	-97.92	35.4	408	Canadian	Grady	OK	39
UF0058	-97.92	35.4	408	Canadian	Grady	OK	39
UF0105	-94.67	35.42	176	Arkansas	Sequoyah	OK	40
UF0040	-94.45	35.45	130	Arkansas	Leflore	OK	41
UF0041	-94.45	35.45	130	Arkansas	Leflore	OK	41
UF0042	-94.45	35.45	130	Arkansas	Leflore	OK	41
UF0034	-95.67	35.75	194	Arkansas	Muskogee	OK	42
UF0035	-95.67	35.75	194	Arkansas	Muskogee	OK	42
UF0106	-93.82	35.48	152	Arkansas	Franklin	AR	43
UF0133	-97	37.08	348	Arkansas	Crowley	KS	44
UF0026	-95.45	29.15	10	Brazos	Brazoria	TX	45
UF0018	-96.17	30.25	69	Brazos	Washington	TX	46
UF0091	-96.17	30.25	69	Brazos	Washington	TX	46
UF0001	-96.42	30.58	69	Brazos	Brazos	TX	47
UF0012	-96.42	30.58	69	Brazos	Brazos	TX	47
UF0189	-96.3	30.5	77	Brazos	Brazos	TX	47
UF0085	-97.37	31.75	181	Brazos	Bosque	TX	48
UF0086	-97.37	31.75	181	Brazos	Bosque	TX	48
UF0087	-97.37	31.75	181	Brazos	Bosque	TX	48
UF0077	-98.58	33	351	Brazos	Young	TX	49
UF0074	-100	33.08	501	Brazos	Haskell	TX	50

## Sheet: Table S2
Table S2: List of 425 Populus deltoides samples analyzed in this study, sampling location and the subpopulation they were assigned to according to ancestry coefficients obtained with STRUCTURE.
Sample	Longitude	Latitude	River	County	State	Subpopulation K=4	Subpopulation K=2
UF0001	-96.42	30.58	Brazos	Brazos	TX	West	West
UF0002	-91.08	32.92	Mississippi	Issaquena	MS	West-MR	West
UF0003	-91.02	32.62	Mississippi	Issaquena	MS	West-MR	West
UF0006	NA	NA	NA	NA	NA	West-MR	West
UF0009	-91.13	33.75	Mississippi	Bolivar	MS	West-MR	West
UF0012	-96.42	30.58	Brazos	Brazos	TX	West	West
UF0013	-91	32.62	Mississippi	Issaquena	MS	West-MR	West
UF0014	-90.57	34.72	Mississippi	Tunica	MS	West-MR	West
UF0015	-91.09	32.03	Mississippi	Claiborne	MS	West-MR	West
UF0016	-91.09	32.03	Mississippi	Claiborne	MS	West-MR	West
UF0018	-96.17	30.25	Brazos	Washington	TX	West	West
UF0022	-90.17	35.25	Mississippi	Shelby	TN	West-MR	West
UF0023	-91	33.25	Mississippi	Washington	MS	West-MR	West
UF0024	-91	33.25	Mississippi	Washington	MS	West-MR	West
UF0025	-96.27	32.5	Trinity	Dallas	TX	West	West
UF0026	-95.45	29.15	Brazos	Brazoria	TX	West	West
UF0027	-91	33.25	Mississippi	Washington	MS	West-MR	West
UF0028	-91	33.25	Mississippi	Washington	MS	West-MR	West
UF0029	-91	33.25	Mississippi	Washington	MS	West-MR	West
UF0030	-88.42	34.32	Tombigbee	Itawamba	MS	West-MR	West
UF0031	-87.88	32.52	Tombigbee	Marengo	AL	Admixed	Admixed
UF0034	-95.67	35.75	Arkansas	Muskogee	OK	West	West
UF0035	-95.67	35.75	Arkansas	Muskogee	OK	Admixed	West
UF0036	-91	33.25	Mississippi	Washington	MS	West-MR	West
UF0038	-87.69	31.62	Tombigbee	Clarke	AL	Admixed	Admixed
UF0040	-94.45	35.45	Arkansas	Leflore	OK	Admixed	West
UF0041	-94.45	35.45	Arkansas	Leflore	OK	Admixed	West
UF0042	-94.45	35.45	Arkansas	Leflore	OK	Admixed	West
UF0046	-78.63	35.75	Neuse	Wake	NC	East	East
UF0047	-78.63	35.75	Neuse	Wake	NC	East	East
UF0048	-78.63	35.75	Neuse	Wake	NC	East	East
UF0049	-80.03	34.96	Pee Dee	Anson	NC	East	East
UF0051	-80.88	34.94	Catawba	York	SC	East	East
UF0052	-83.3	33.7	Oconee	Greene	GA	West-MR	West
UF0053	-83.3	33.7	Oconee	Greene	GA	West-MR	West
UF0054	-83.3	33.7	Oconee	Greene	GA	West-MR	West
UF0055	-80.22	32.87	Edisto	Dorchester	SC	East	East
UF0056	NA	NA	NA	NA	NA	West	West
UF0057	-97.92	35.4	Canadian	Grady	OK	Admixed	West
UF0058	-97.92	35.4	Canadian	Grady	OK	West	West
UF0059	-96.25	35	Canadian	Hughes	OK	West	West
UF0060	-96.25	35	Canadian	Hughes	OK	West	West
UF0061	-96.25	35	Canadian	Hughes	OK	West	West
UF0064	-96.97	33.92	Red	Love	OK	Admixed	West
UF0065	-95.78	35.88	Canadian	Pittsburg	OK	West	West
UF0066	-96.97	33.92	Red	Love	OK	West	West
UF0067	-95.67	33.92	Red	Choctaw	OK	West	West
UF0069	-96.12	35.03	Canadian	Hughes	OK	West	West
UF0070	-93.78	33.58	Red	Miller	AR	Admixed	West
UF0071	-93.78	33.58	Red	Miller	AR	Admixed	West
UF0072	-93.78	33.58	Red	Miller	AR	West	West
UF0073	-97.6	35.32	Canadian	Cleveland	OK	Admixed	West
UF0074	-100	33.08	Brazos	Haskell	TX	Admixed	West
UF0077	-98.58	33	Brazos	Young	TX	West	West
UF0079	-96.62	32.58	Trinity	Dallas	TX	West	West
UF0080	-96.62	32.58	Trinity	Dallas	TX	West	West
UF0081	-95.75	32.58	Sabine	Van Zandt	TX	West	West
UF0082	-95.75	32.58	Sabine	Van Zandt	TX	West	West
UF0083	-86.93	34.54	Tennessee	Morgan	AL	Admixed	Admixed
UF0084	-96.57	33.82	Red	Bryan	OK	West	West
UF0085	-97.37	31.75	Brazos	Bosque	TX	West	West
UF0086	-97.37	31.75	Brazos	Bosque	TX	West-MR	West
UF0087	-97.37	31.75	Brazos	Bosque	TX	West	West
UF0088	-95.83	31.62	Trinity	Freestone	TX	West	West
UF0090	-86.09	34.62	Tennessee	Jackson	AL	East	East
UF0091	-96.17	30.25	Brazos	Washington	TX	West	West
UF0092	-94.92	30.2	Trinity	Liberty	TX	Admixed	West
UF0093	NA	NA	NA	NA	NA	East	East
UF0094	-84.01	30.5	Ochlockonee	Jefferson	FL	Admixed	East
UF0095	-91.75	30.75	Atchafalaya	Pointe Coupee	LA	West-MR	West
UF0096	-91.75	30.75	Atchafalaya	Pointe Coupee	LA	East	East
UF0097	-91.75	30.67	Atchafalaya	St Landry	LA	West-MR	West
UF0098	NA	NA	NA	NA	NA	West	West
UF0100	-95	33.83	Red	McCurtain	OK	Admixed	West
UF0101	-95	33.83	Red	McCurtain	OK	Admixed	West
UF0103	-95.33	33.92	Red	Choctaw	OK	West	West
UF0104	NA	NA	NA	NA	NA	Admixed	West
UF0105	-94.67	35.42	Arkansas	Sequoyah	OK	West	West
UF0106	-93.82	35.48	Arkansas	Franklin	AR	Admixed	West
UF0108	-96.42	33.22	Trinity	Collin	TX	West	West
UF0109	-91.08	33.18	Mississippi	Washington	MS	West-MR	West
UF0110	-91.8	30.53	Atchafalaya	St Landry	LA	West-MR	West
UF0112	-90.25	34.95	Mississippi	Desoto	MS	West-MR	West
UF0113	-90.57	34.72	Mississippi	Tunica	MS	West-MR	West
UF0114	-91.05	33.92	Mississippi	Bolivar	MS	West-MR	West
UF0115	-91.12	33.77	Mississippi	Bolivar	MS	West-MR	West
UF0116	-91.13	33.75	Mississippi	Bolivar	MS	West-MR	West
UF0117	-91.17	33.5	Mississippi	Washington	MS	West-MR	West
UF0118	-91.15	33.03	Mississippi	Washington	MS	West-MR	West
UF0119	-91.1	32.87	Mississippi	Issaquena	MS	West-MR	West
UF0120	-91.15	32.75	Mississippi	Issaquena	MS	West-MR	West
UF0121	-91.12	32.12	Mississippi	Warren	MS	West-MR	West
UF0122	NA	NA	NA	NA	NA	West-MR	West
UF0123	-91.12	31.98	Mississippi	Claiborne	MS	West-MR	West
UF0124	NA	NA	NA	NA	NA	West-MR	West
UF0125	-91.28	31.87	Mississippi	Jefferson	MS	West-MR	West
UF0127	-91.52	31.62	Mississippi	Adams	MS	West-MR	West
UF0128	-91.52	31.62	Mississippi	Adams	MS	West-MR	West
UF0129	-91.67	30.98	Mississippi	Pointe Coupee	LA	West-MR	West
UF0130	-91.67	30.98	Mississippi	Pointe Coupee	LA	West-MR	West
UF0131	-91.3	30.62	Mississippi	E Baton Rouge	LA	West-MR	West
UF0132	-89.63	36.14	Mississippi	Pemiscot	MO	West-MR	West
UF0133	-97	37.08	Arkansas	Crowley	KS	West	West
UF0135	NA	NA	NA	NA	NA	Admixed	Admixed
UF0136	NA	NA	NA	NA	NA	Admixed	Admixed
UF0137	NA	NA	NA	NA	NA	Admixed	Admixed
UF0138	-88.79	36.4	Obion	Weakley	TN	West-MR	West
UF0139	-89.28	35.99	Forked Deer	Dyer	TN	West-MR	West
UF0140	-89.28	35.99	Forked Deer	Dyer	TN	Admixed	West
UF0141	-89.28	35.99	Forked Deer	Dyer	TN	West-MR	West
UF0142	-84.86	30.7	Apalachicola	Gadsen	FL	Center	Admixed
UF0143	-85.13	30.17	Apalachicola	Liberty	FL	Center	Admixed
UF0144	-85.24	30.41	Apalachicola	Liberty	FL	Center	Admixed
UF0145	-85.24	30.41	Apalachicola	Liberty	FL	Center	Admixed
UF0146	-85.24	30.41	Apalachicola	Liberty	FL	Center	Admixed
UF0147	-84.4	30.49	Ochlockonee	Gadsen	FL	Center	Admixed
UF0149	-84.4	30.49	Ochlockonee	Gadsen	FL	Center	Admixed
UF0153	-85.2	32.93	Chattahoochee	Chambers	AL	Admixed	Admixed
UF0154	-87.17	32.11	Alabama	Dallas	AL	Admixed	Admixed
UF0155	-87.17	32.11	Alabama	Dallas	AL	Admixed	Admixed
UF0156	-87.96	31.27	Tombigbee	Washington	AL	Admixed	Admixed
UF0157	-87.96	31.27	Tombigbee	Washington	AL	Admixed	Admixed
UF0163	-88.49	33.52	Tombigbee	Lowndes	MS	West-MR	West
UF0165	-91	33.25	Mississippi	Washington	MS	West-MR	West
UF0166	-91	33.25	Mississippi	Washington	MS	West-MR	West
UF0167	-94.08	33.5	Red	Bowie	TX	West-MR	West
UF0169	-91	33.78	Mississippi	Bolivar	MS	Admixed	West
UF0171	-91	32.62	Mississippi	Issaquena	MS	West-MR	West
UF0172	-91.03	32.65	Mississippi	Issaquena	MS	West-MR	West
UF0173	-91.02	32.62	Mississippi	Issaquena	MS	West-MR	West
UF0174	-91.03	32.65	Mississippi	Issaquena	MS	West-MR	West
UF0177	-91.17	33.67	Mississippi	Bolivar	MS	West-MR	West
UF0178	-91.05	32.73	Mississippi	Issaquena	MS	West-MR	West
UF0179	-90.8	34.13	Mississippi	Coahoma	MS	West-MR	West
UF0180	-90.95	32.45	Mississippi	Warren	MS	West-MR	West
UF0182	-91	32.62	Mississippi	Issaquena	MS	West-MR	West
UF0184	-91	32.62	Mississippi	Issaquena	MS	West-MR	West
UF0185	-91.03	32.65	Mississippi	Issaquena	MS	West-MR	West
UF0188	NA	NA	NA	NA	NA	West	West
UF0189	-96.3	30.5	Brazos	Brazos	TX	West-MR	West
UF0190	-94.92	30.2	Trinity	Liberty	TX	Admixed	West
UF0191	-91	32.62	Mississippi	Issaquena	MS	West-MR	West
UF0192	-89.84	35.67	Mississippi	Lauderdale	TN	West-MR	West
UF0193	-91.07	32.05	Mississippi	Claiborne	MS	West-MR	West
UF0195	NA	NA	NA	NA	NA	West	West
UF0197	-91.22	30.32	Mississippi	Iberville	LA	West-MR	West
UF0198	NA	NA	NA	NA	NA	West-MR	West
UF0202	-87.88	32.52	Tombigbee	Marengo	AL	Admixed	Admixed
UF0203	-91.03	33.95	Mississippi	Bolivar	MS	Admixed	Admixed
UF0205	NA	NA	NA	NA	NA	Admixed	Admixed
UF0208	NA	NA	NA	NA	NA	East	East
UF0209	-85.42	31.07	Chipola	Houston	AL	Center	Admixed
UF0210	-85.42	31.07	Chipola	Houston	AL	Admixed	Admixed
UF0211	-86.64	32.21	Alabama	Lowndes	AL	Admixed	Admixed
UF0213	NA	NA	NA	NA	NA	West-MR	West
UF0214	-90.87	34.08	Mississippi	Bolivar	MS	West-MR	West
UF0216	-91.17	33.1	Mississippi	Washington	MS	West-MR	West
UF0217	-90.8	30	Mississippi	St James	LA	West-MR	West
UF0218	-80.56	32.8	Edisto	Colleton	SC	East	East
UF0219	-80.56	32.8	Edisto	Colleton	SC	East	East
UF0220	-91.17	30.42	Mississippi	E Baton Rouge	LA	West-MR	West
UF0221	-89.84	35.67	Mississippi	Lauderdale	TN	West-MR	West
UF0222	-85.24	30.41	Apalachicola	Liberty	FL	Center	Admixed
UF0224	-80.56	32.8	Edisto	Colleton	SC	East	East
UF0227	-90.97	32.27	Mississippi	Warren	MS	West-MR	West
UF0229	-94.75	33.75	Red	McCurtain	OK	Admixed	West
UF0230	NA	NA	NA	NA	NA	Admixed	West
UF0232	NA	NA	NA	NA	NA	Admixed	West
UF0235	NA	NA	NA	NA	NA	West	West
UF0236	NA	NA	NA	NA	NA	West	West
UF0238	NA	NA	NA	NA	NA	West	West
UF0239	NA	NA	NA	NA	NA	Admixed	West
UF0240	NA	NA	NA	NA	NA	West	West
UF0241	NA	NA	NA	NA	NA	West	West
UF0246	NA	NA	NA	NA	NA	Admixed	West
UF0248	NA	NA	NA	NA	NA	West	West
UF0249	NA	NA	NA	NA	NA	Admixed	West
UF0251	-93.78	33.58	Red	Miller	AR	West	West
UF0255	-94.29	33.55	Red	Bowie	TX	West	West
UF0256	NA	NA	NA	NA	NA	Admixed	West
UF0257	NA	NA	NA	NA	NA	West	West
UF0259	-93.83	33.17	Red	Miller	AR	Admixed	West
UF0261	-91.03	32.65	Mississippi	Issaquena	MS	West-MR	West
UF0262	-88.79	33.48	Tombigbee	Oktibbeha	MS	West-MR	West
UF0263	-91.58	31.17	Mississippi	Wilkinson	MS	West-MR	West
UF0264	-84.86	30.7	Apalachicola	Gadsen	FL	Center	Admixed
UF0265	-91.17	33.67	Mississippi	Bolivar	MS	West-MR	West
UF0266	-87.96	31.27	Tombigbee	Washington	AL	Admixed	Admixed
UF0268	-91.03	33.95	Mississippi	Bolivar	MS	West-MR	West
UF0269	-87.69	31.62	Tombigbee	Clarke	AL	Admixed	Admixed
UF0271	-91.02	30.15	Mississippi	Ascension	LA	West-MR	West
UF0273	-91.12	32.85	Mississippi	Issaquena	MS	West-MR	West
UF0275	-91.17	33.5	Mississippi	Washington	MS	West-MR	West
UF0276	-91.32	30.6	Mississippi	E Baton Rouge	LA	West-MR	West
UF0277	NA	NA	NA	NA	NA	West-MR	West
UF0281	-90.57	34.72	Mississippi	Tunica	MS	West-MR	West
UF0282	NA	NA	NA	NA	NA	West-MR	West
UF0283	NA	NA	NA	NA	NA	West-MR	West
UF0284	NA	NA	NA	NA	NA	West-MR	West
UF0285	NA	NA	NA	NA	NA	Admixed	West
UF0286	NA	NA	NA	NA	NA	West-MR	West
UF0287	-91	33.25	Mississippi	Washington	MS	West-MR	West
UF0288	NA	NA	NA	NA	NA	West-MR	West
UF0289	NA	NA	NA	NA	NA	West-MR	West
UF0290	NA	NA	NA	NA	NA	West-MR	West
UF0291	NA	NA	NA	NA	NA	West-MR	West
UF0293	NA	NA	NA	NA	NA	West-MR	West
UF0297	NA	NA	NA	NA	NA	West-MR	West
UF0302	NA	NA	NA	NA	NA	West-MR	West
UF0303	NA	NA	NA	NA	NA	West-MR	West
UF0304	-91.08	33.81	Mississippi	Bolivar	MS	West-MR	West
UF0308	NA	NA	NA	NA	NA	East	East
UF0309	NA	NA	NA	NA	NA	East	East
UF0310	NA	NA	NA	NA	NA	East	East
UF0311	NA	NA	NA	NA	NA	East	East
UF0313	NA	NA	NA	NA	NA	East	East
UF0314	NA	NA	NA	NA	NA	East	East
UF0315	NA	NA	NA	NA	NA	East	East
UF0317	NA	NA	NA	NA	NA	East	East
UF0318	NA	NA	NA	NA	NA	East	East
UF0320	NA	NA	NA	NA	NA	East	East
UF0321	NA	NA	NA	NA	NA	East	East
UF0322	NA	NA	NA	NA	NA	East	East
UF0323	NA	NA	NA	NA	NA	East	East
UF0324	NA	NA	NA	NA	NA	East	East
UF0325	NA	NA	NA	NA	NA	East	East
UF0326	NA	NA	NA	NA	NA	East	East
UF0328	NA	NA	NA	NA	NA	East	East
UF0329	NA	NA	NA	NA	NA	East	East
UF0332	NA	NA	NA	NA	NA	East	East
UF0335	NA	NA	NA	NA	NA	East	East
UF0339	NA	NA	NA	NA	NA	East	East
UF0343	NA	NA	NA	NA	NA	Admixed	Admixed
UF0344	NA	NA	NA	NA	NA	Admixed	Admixed
UF0345	NA	NA	NA	NA	NA	East	East
UF0346	NA	NA	NA	NA	NA	East	East
UF0348	NA	NA	NA	NA	NA	Admixed	Admixed
UF0349	NA	NA	NA	NA	NA	Admixed	Admixed
UF0350	NA	NA	NA	NA	NA	Admixed	Admixed
UF0351	NA	NA	NA	NA	NA	Admixed	Admixed
UF0352	NA	NA	NA	NA	NA	Admixed	Admixed
UF0353	NA	NA	NA	NA	NA	Admixed	Admixed
UF0354	NA	NA	NA	NA	NA	Admixed	Admixed
UF0355	NA	NA	NA	NA	NA	East	East
UF0356	NA	NA	NA	NA	NA	East	East
UF0357	NA	NA	NA	NA	NA	East	East
UF0358	NA	NA	NA	NA	NA	East	East
UF0359	NA	NA	NA	NA	NA	Admixed	Admixed
UF0360	NA	NA	NA	NA	NA	Admixed	Admixed
UF0361	NA	NA	NA	NA	NA	East	East
UF0363	NA	NA	NA	NA	NA	Admixed	East
UF0366	NA	NA	NA	NA	NA	Center	Admixed
UF0367	NA	NA	NA	NA	NA	Center	Admixed
UF0369	NA	NA	NA	NA	NA	East	East
UF0370	NA	NA	NA	NA	NA	East	East
UF0371	NA	NA	NA	NA	NA	East	East
UF0372	NA	NA	NA	NA	NA	East	East
UF0373	NA	NA	NA	NA	NA	West-MR	West
UF0374	NA	NA	NA	NA	NA	East	East
UF0375	NA	NA	NA	NA	NA	East	East
UF0376	NA	NA	NA	NA	NA	East	East
UF0377	NA	NA	NA	NA	NA	East	East
UF0378	NA	NA	NA	NA	NA	East	East
UF0379	NA	NA	NA	NA	NA	East	East
UF0381	NA	NA	NA	NA	NA	East	East
UF0382	NA	NA	NA	NA	NA	East	East
UF0385	NA	NA	NA	NA	NA	East	East
UF0386	NA	NA	NA	NA	NA	East	East
UF0387	NA	NA	NA	NA	NA	East	East
UF0388	NA	NA	NA	NA	NA	East	East
UF0389	NA	NA	NA	NA	NA	Center	Admixed
UF0391	NA	NA	NA	NA	NA	East	East
UF0392	NA	NA	NA	NA	NA	East	East
UF0394	NA	NA	NA	NA	NA	East	East
UF0397	NA	NA	NA	NA	NA	Admixed	Admixed
UF0398	NA	NA	NA	NA	NA	Admixed	Admixed
UF0399	NA	NA	NA	NA	NA	Admixed	Admixed
UF0400	NA	NA	NA	NA	NA	East	East
UF0401	NA	NA	NA	NA	NA	East	East
UF0403	NA	NA	NA	NA	NA	East	East
UF0404	NA	NA	NA	NA	NA	East	East
UF0405	NA	NA	NA	NA	NA	East	East
UF0406	NA	NA	NA	NA	NA	East	East
UF0408	NA	NA	NA	NA	NA	East	East
UF0410	NA	NA	NA	NA	NA	East	East
UF0411	NA	NA	NA	NA	NA	East	East
UF0412	NA	NA	NA	NA	NA	East	East
UF0413	NA	NA	NA	NA	NA	East	East
UF0414	NA	NA	NA	NA	NA	Admixed	East
UF0415	NA	NA	NA	NA	NA	Admixed	East
UF0416	NA	NA	NA	NA	NA	Admixed	Admixed
UF0417	NA	NA	NA	NA	NA	Admixed	East
UF0418	NA	NA	NA	NA	NA	Admixed	East
UF0419	NA	NA	NA	NA	NA	Admixed	East
UF0420	NA	NA	NA	NA	NA	Admixed	East
UF0421	NA	NA	NA	NA	NA	East	East
UF0422	NA	NA	NA	NA	NA	Admixed	East
UF0424	NA	NA	NA	NA	NA	Center	Admixed
UF0425	NA	NA	NA	NA	NA	Center	Admixed
UF0426	NA	NA	NA	NA	NA	Center	Admixed
UF0427	NA	NA	NA	NA	NA	Center	Admixed
UF0430	NA	NA	NA	NA	NA	Center	Admixed
UF0432	NA	NA	NA	NA	NA	East	East
UF0435	NA	NA	NA	NA	NA	Center	Admixed
UF0436	NA	NA	NA	NA	NA	Center	Admixed
UF0437	NA	NA	NA	NA	NA	Admixed	Admixed
UF0438	NA	NA	NA	NA	NA	Center	Admixed
UF0439	NA	NA	NA	NA	NA	Center	Admixed
UF0440	NA	NA	NA	NA	NA	Center	Admixed
UF0441	NA	NA	NA	NA	NA	Center	Admixed
UF0442	NA	NA	NA	NA	NA	Center	Admixed
UF0446	NA	NA	NA	NA	NA	Center	Admixed
UF0450	NA	NA	NA	NA	NA	East	East
UF0457	NA	NA	NA	NA	NA	East	East
UF0458	NA	NA	NA	NA	NA	East	East
UF0460	NA	NA	NA	NA	NA	East	East
UF0461	NA	NA	NA	NA	NA	East	East
UF0463	NA	NA	NA	NA	NA	East	East
UF0464	NA	NA	NA	NA	NA	East	East
UF0466	NA	NA	NA	NA	NA	East	East
UF0468	NA	NA	NA	NA	NA	East	East
UF0469	NA	NA	NA	NA	NA	Admixed	Admixed
UF0470	NA	NA	NA	NA	NA	East	East
UF0471	NA	NA	NA	NA	NA	East	East
UF0472	NA	NA	NA	NA	NA	East	East
UF0473	NA	NA	NA	NA	NA	East	East
UF0474	NA	NA	NA	NA	NA	East	East
UF0475	NA	NA	NA	NA	NA	East	East
UF0478	NA	NA	NA	NA	NA	East	East
UF0479	NA	NA	NA	NA	NA	East	East
UF0480	NA	NA	NA	NA	NA	East	East
UF0481	NA	NA	NA	NA	NA	East	East
UF0483	NA	NA	NA	NA	NA	East	East
UF0484	NA	NA	NA	NA	NA	Admixed	East
UF0485	NA	NA	NA	NA	NA	East	East
UF0486	NA	NA	NA	NA	NA	East	East
UF0487	NA	NA	NA	NA	NA	East	East
UF0488	NA	NA	NA	NA	NA	East	East
UF0489	NA	NA	NA	NA	NA	East	East
UF0491	NA	NA	NA	NA	NA	Admixed	East
UF0492	NA	NA	NA	NA	NA	East	East
UF0493	NA	NA	NA	NA	NA	East	East
UF0494	NA	NA	NA	NA	NA	East	East
UF0496	NA	NA	NA	NA	NA	East	East
UF0502	NA	NA	NA	NA	NA	East	East
UF0503	NA	NA	NA	NA	NA	East	East
UF0505	NA	NA	NA	NA	NA	East	East
UF0506	NA	NA	NA	NA	NA	East	East
UF0507	NA	NA	NA	NA	NA	East	East
UF0508	NA	NA	NA	NA	NA	East	East
UF0510	NA	NA	NA	NA	NA	East	East
UF0511	NA	NA	NA	NA	NA	East	East
UF0512	NA	NA	NA	NA	NA	East	East
UF0513	NA	NA	NA	NA	NA	East	East
UF0514	NA	NA	NA	NA	NA	East	East
UF0515	NA	NA	NA	NA	NA	East	East
UF0516	NA	NA	NA	NA	NA	East	East
UF0517	NA	NA	NA	NA	NA	East	East
UF0519	NA	NA	NA	NA	NA	East	East
UF0520	NA	NA	NA	NA	NA	East	East
UF0521	NA	NA	NA	NA	NA	East	East
UF0524	NA	NA	NA	NA	NA	East	East
UF0526	NA	NA	NA	NA	NA	East	East
UF0527	NA	NA	NA	NA	NA	East	East
UF0528	NA	NA	NA	NA	NA	East	East
UF0529	NA	NA	NA	NA	NA	East	East
UF0532	NA	NA	NA	NA	NA	East	East
UF0534	NA	NA	NA	NA	NA	East	East
UF0535	NA	NA	NA	NA	NA	East	East
UF0536	NA	NA	NA	NA	NA	East	East
UF0537	NA	NA	NA	NA	NA	East	East
UF0538	NA	NA	NA	NA	NA	East	East
UF0539	NA	NA	NA	NA	NA	East	East
UF0543	NA	NA	NA	NA	NA	East	East
UF0544	NA	NA	NA	NA	NA	East	East
UF0545	NA	NA	NA	NA	NA	East	East
UF0546	NA	NA	NA	NA	NA	East	East
UF0547	NA	NA	NA	NA	NA	East	East
UF0548	NA	NA	NA	NA	NA	East	East
UF0550	NA	NA	NA	NA	NA	East	East
UF0552	NA	NA	NA	NA	NA	East	East
UF0553	NA	NA	NA	NA	NA	East	East
UF0554	NA	NA	NA	NA	NA	East	East
UF0555	NA	NA	NA	NA	NA	East	East
UF0556	NA	NA	NA	NA	NA	East	East
UF0557	NA	NA	NA	NA	NA	East	East
UF0559	NA	NA	NA	NA	NA	East	East
UF0560	NA	NA	NA	NA	NA	East	East
UF0561	NA	NA	NA	NA	NA	East	East
UF0562	NA	NA	NA	NA	NA	East	East
UF0563	NA	NA	NA	NA	NA	East	East
UF0564	NA	NA	NA	NA	NA	East	East
UF0565	NA	NA	NA	NA	NA	East	East
UF0566	NA	NA	NA	NA	NA	East	East
UF0568	NA	NA	NA	NA	NA	East	East
UF0569	NA	NA	NA	NA	NA	East	East
UF0570	NA	NA	NA	NA	NA	East	East
UF0571	NA	NA	NA	NA	NA	East	East
UF0572	NA	NA	NA	NA	NA	East	East
UF0574	NA	NA	NA	NA	NA	East	East
UF0575	NA	NA	NA	NA	NA	East	East
UF0576	NA	NA	NA	NA	NA	East	East
UF0577	NA	NA	NA	NA	NA	East	East
UF0578	NA	NA	NA	NA	NA	East	East
UF0579	NA	NA	NA	NA	NA	East	East
UF0580	NA	NA	NA	NA	NA	Admixed	Admixed
UF0581	NA	NA	NA	NA	NA	Admixed	Admixed
UF0582	NA	NA	NA	NA	NA	Admixed	Admixed
UF0583	NA	NA	NA	NA	NA	Admixed	Admixed
UF0584	NA	NA	NA	NA	NA	Admixed	West
UF0587	NA	NA	NA	NA	NA	East	East
UF0588	NA	NA	NA	NA	NA	East	East
UF0589	NA	NA	NA	NA	NA	East	East
UF0590	NA	NA	NA	NA	NA	East	East
UF0591	NA	NA	NA	NA	NA	East	East
UF0592	NA	NA	NA	NA	NA	East	East
UF0595	NA	NA	NA	NA	NA	East	East
UF0597	NA	NA	NA	NA	NA	East	East
UF0598	NA	NA	NA	NA	NA	East	East
UF0599	NA	NA	NA	NA	NA	East	East
UF0600	NA	NA	NA	NA	NA	West	West
UF0606	NA	NA	NA	NA	NA	East	East
UF0607	NA	NA	NA	NA	NA	East	East
UF0610	NA	NA	NA	NA	NA	East	East
UF0612	NA	NA	NA	NA	NA	East	East
NA: not available

## Sheet: Table S3
Table S3: Pairwise differentiation between Populus deltoides subpopulations (FST).
	West-MR	East	Center	East-K2
West	0.022	0.097	0.106	-
West-MR	-	0.07	0.08	-
East	-	-	0.091	-
West-K2	-	-	-	0.072

## Sheet: Table S4
Table S4: Mean expected heterozygosity, observed heterozygosity, number of segregating sites, nucleotide diversity and effective population size for the complete Populus deltoides population and by subpopulation.
Population	N	HE	HO	Genic S	Genic θW	Intergenic θW	Genic π	Genic DT	Genic Ne	Intergenic Ne
Whole	425	0.077	0.074	32	0.001	0.00494	0.0017	-1.065	6667	32940
West	43	0.079	0.08	15	0.00083	0.00523	0.001	-0.423	5510	34887
West-MR	101	0.077	0.079	21	0.00095	0.00527	0.00099	-0.733	6302	35140
Center	26	0.066	0.066	8	0.00052	0.00454	0.00082	0.135	3443	30260
East	177	0.069	0.069	16	0.00064	0.00402	0.00094	-0.217	4280	26813
West-K2	172	0.079	0.079	27	0.0011	NA	0.00096	-0.9	7333	NA
East-K2	188	0.07	0.07	16	0.0007	NA	0.00091	-0.234	4667	NA
N: Number of samples
HE: Expected heterozygosity
HO: Observed heterozygosity
S: Number of segregating sites
θW: Watterson’s estimator of nucleotide diversity
π: Mean number of pairwise differences between sequences
DT: Tajima’s D
Ne: Effective population size

## Sheet: Table S5
Table S5: Total number of SNPs, number of common SNPs, and number and percentage of Low-frequency SNPs in the total Populus deltoides population and by subpopulation.
Population	Total SNPs	Common SNPs	Low-frequency SNPs	Low-frequency SNPs (%)
Whole	555673	123797	431876	77.7
West	274551	128532	146019	53.2
West-MR	375087	125784	249303	66.5
Center	155345	107197	48148	31
East	283903	113372	170531	60.1
West-K2	467381	126625	340756	72.9
East-K2	290470	113775	176695	60.8

## Sheet: Table S6
Table S6: Functional enrichment analysis for the genes identified as putative selection and adaptation candidates in Populus deltoides.
Gene set	Category *	Pval (corrected)	Statistics	Description	General functional classification
Tajima's D	GO:0005515 (MF)	0.0136	63/187 | 4123/19622	Protein binding	Protein binding
Tajima's D	PF07496	0.01014	2/259 | 5/29014	CW-type Zinc Finger	DNA binding and/or protein-protein interactions
Tajima's D	PF02701	0.01803	4/259 | 45/29014	Dof domain, zinc finger	Transcriptional regulation
Tajima's D	PF00856	0.04183	3/259 | 46/29014	SET domain	Methylation of histones and other proteins
Tajima's D	PF06200	0.04282	2/259 | 17/29014	Tify domain	Developmental processes and/or transcriptional regulation
Tajima's D	K09286	0.03675	2/56 | 21/5582	EREBP-like factor	Transcriptional regulation
Tajima's D	chip ARK1	9.112e-10	193/307 | 13944/41335	ARBORKNOX1	Transcriptional regulation, cell differentiation in cambial zone, secondary growth and wood development
Tajima's D	chip ARK2	5.093e-08	43/307 | 2277/41335	ARBORKNOX2	Transcriptional regulation, cell differentiation in cambial zone, secondary growth and wood development
XTX	GO:0070001	0.04236	2/13 | 103/19622	Aspartic-type peptidase activity	Protein degradation
XTX	GO:0004190	0.04236	2/13 | 103/19622	Aspartic-type endopeptidase activity	Protein degradation
XTX	PF00026	0.0006595	2/15 | 74/29014	Eukaryotic aspartyl protease	Protein degradation
XTX	chip ARK1	0.006036	12/17 | 13944/41335	ARBORKNOX1	Transcriptional regulation, cell differentiation in cambial zone, secondary growth and wood development
XTX	chip PCN	0.00642	5/17 | 2857/41335	popCORONA	Transcriptional regulation, cell differentiation in cambial zone, secondary growth and wood development
XTX	chip ARK2	0.007154	5/17 | 2277/41335	ARBORKNOX2	Transcriptional regulation, cell differentiation in cambial zone, secondary growth and wood development
LFMM	K00029	0.03881	2/254 | 4/5582	Malate dehydrogenase (oxaloacetate-decarboxylating)(NADP+) [EC:1.1.1.40]	Pyruvate metabolism and carbon fixation
LFMM	K06699	0.04126	2/254 | 2/5582	Proteasome activator subunit 4	Degradation of histones during DNA damage response
LFMM	K02940	0.04658	2/254 | 4/5582	Large subunit ribosomal protein L9e	Structural constituent of ribosome
LFMM	chip ARK1	1.326e-09	649/1105 | 13944/41335	ARBORKNOX1	Transcriptional regulation, cell differentiation in cambial zone, secondary growth and wood development
LFMM	chip ARK2	1.543e-09	113/1105 | 2277/41335	ARBORKNOX2	Transcriptional regulation, cell differentiation in cambial zone, secondary growth and wood development
LFMM	chip BLR	0.002672	166/1105 | 4925/41335	popBELLRINGER	Transcriptional regulation, cell differentiation in cambial zone, secondary growth and wood development
BAYENV2	PF00400	4.515e-05	33/1134 | 312/29014	WD domain, G-beta repeat	Protein-protein interactions, signal transduction, transcriptional regulation
BAYENV2	PF00931	0.009956	2/1134 | 370/29014	NB-ARC domain	Signaling motif found in resistance gene products
BAYENV2	PF00560	0.01268	10/1134 | 691/29014	Leucine Rich Repeat	Immune response
BAYENV2	PF11708	0.03053	2/1134 | 2/29014	Pre-mRNA splicing Prp18-interacting factor	RNA splicing
BAYENV2	PF00888	0.03054	4/1134 | 14/29014	Cullin family	Post-translational modification of proteins, ubiquitin-dependent protein degradation
BAYENV2	PF11957	0.03434	2/1134 | 2/29014	THO complex subunit 1 transcription elongation factor	Transcription and mRNA maturation
BAYENV2	PF02969	0.03925	2/1134 | 2/29014	TATA box binding protein associated factor (TAF)	Transcription initiation
BAYENV2	PF09740	0.04579	2/1134 | 2/29014	Uncharacterized conserved protein (DUF2043)	Unknown
BAYENV2	K14509	0.006521	4/325 | 7/5582	ethylene receptor [EC:2.7.13.-]	Ethylene signating (development and environmental response)
BAYENV2	K12819	0.01606	2/325 | 2/5582	pre-mRNA-processing factor SLU7	RNA splicing
BAYENV2	K04354	0.02058	2/325 | 3/5582	protein phosphatase 2 (formerly 2A), regulatory subunit B	Ser/Thr phosphatase, defense and response to light
BAYENV2	K03232	0.02141	2/325 | 2/5582	elongation factor EF-1 beta subunit	Translation elongation factor, protein synthesis
BAYENV2	K06210	0.02315	2/325 | 3/5582	nicotinamide mononucleotide adenylyltransferase [EC:2.7.7.1 2.7.7.18]	Nicotinamide adenine dinucleotide (NAD) metabolism
BAYENV2	K02978	0.02646	2/325 | 3/5582	small subunit ribosomal protein S27e	Structural constituent of ribosome
BAYENV2	K09338	0.03015	6/325 | 31/5582	homeobox-leucine zipper protein	Transcriptional regulation, response to abiotic stress, light, development, cell differentiation
BAYENV2	K10257	0.03087	2/325 | 3/5582	omega-3 fatty acid desaturase (delta-15 desaturase) [EC:1.14.19.-]	Maintainance of structure and function of membranes, temperature stress
BAYENV2	K12878	0.03211	2/325 | 2/5582	THO complex subunit 1	Transcription and mRNA maturation
BAYENV2	K03064	0.03562	2/325 | 4/5582	26S proteasome regulatory subunit T4	Protein degradation
BAYENV2	chip_ARK1	1.238e-09	811/1365 | 13944/42359	ARBORKNOX1	Transcriptional regulation, cell differentiation in cambial zone, secondary growth and wood development
BAYENV2	chip_ARK2	1.615e-09	150/1365 | 2277/42359	ARBORKNOX2	Transcriptional regulation, cell differentiation in cambial zone, secondary growth and wood development
BAYENV2	chip_BLR	0.0005115	202/1365 | 4925/42359	popBELLRINGER	Transcriptional regulation, cell differentiation in cambial zone, secondary growth and wood development
All methods	GO:0043632 (BP)	0.03887	20/1049 | 125/14903	modification-dependent macromolecule catabolic process	modification-dependent macromolecule catabolic process
All methods	GO:0006511 (BP)	0.03887	20/1049 | 125/14903	ubiquitin-dependent protein catabolic process	ubiquitin-dependent protein catabolic process
All methods	GO:0019941 (BP)	0.03887	20/1049 | 125/14903	modification-dependent protein catabolic process	modification-dependent protein catabolic process
All methods	GO:0005515 (MF)	0.002521	372/1461 | 4123/19622	protein binding	protein binding
All methods	GO:0016818 (MF)	0.03084	99/1461 | 948/19622	hydrolase activity, acting on acid anhydrides, in phosphorus-containing anhydrides	hydrolase activity, acting on acid anhydrides, in phosphorus-containing anhydrides
All methods	GO:0017111 (MF)	0.03194	95/1461 | 902/19622	nucleoside-triphosphatase activity	nucleoside-triphosphatase activity
All methods	GO:0016462 (MF)	0.03234	97/1461 | 923/19622	pyrophosphatase activity	pyrophosphatase activity
All methods	PF00400	0.0001211	50/2168 | 312/29014	WD domain, G-beta repeat	Protein-protein interactions, signal transduction, transcriptional regulation
All methods	PF00067	0.0004028	9/2168 | 421/29014	Cytochrome P450	Chemical defense mechanisms, biosynthesis and catabolism of plant hormones, synthesis of phytochemicals
All methods	K14509	0.01192	5/582 | 7/5582	ethylene receptor [EC:2.7.13.-]	Ethylene signating (development and environmental response)
All methods	chip_ARK1	1.701e-09	1532/2597 | 13944/42359	ARBORKNOX1	Transcriptional regulation, cell differentiation in cambial zone, secondary growth and wood development
All methods	chip_ARK2	1.782e-09	278/2597 | 2277/42359	ARBORKNOX2	Transcriptional regulation, cell differentiation in cambial zone, secondary growth and wood development
All methods	chip_BLR	3.493e-07	387/2597 | 4925/42359	popBELLRINGER	Transcriptional regulation, cell differentiation in cambial zone, secondary growth and wood development
All methods	chip_PCN	0.01914	206/2597 | 2857/42359	popCORONA	Transcriptional regulation, cell differentiation in cambial zone, secondary growth and wood development
* Category start letters:
GO = gene ontology
(MF) = gene ontology category "Molecular function"
(BP) = gene ontology category "Biological process"
PF = protein family (PFAM)
K = Kyoto Encyclopedia of Genes and Genomes (KEGG)
chip = CHIP-seq homeobox transcription factor target

## Sheet: Table S7
Table S7: Putative loci showing signatures of a selective sweep in Populus deltoides subpopulations East-K2 and West-K2 based on Tajima’s D.
Gene v2.2	Gene v3.0	Putative function
POPTR_0001s16550	Potri.001G164900	Unknown
POPTR_0001s17110	Potri.001G171100	mRNA processing
POPTR_0001s19180	Potri.001G191000	Ribosomal protein
POPTR_0001s40340	Potri.001G392900	Unknown
POPTR_0002s02290	Potri.002G021300	Pentatricopeptide repeat-containing protein
POPTR_0002s07930	Potri.002G079100	FLower development, inhibitor of fLowering
POPTR_0002s08690	Potri.002G086400	Ribonuclease
POPTR_0002s09090	Potri.002G090300	Unknown
POPTR_0002s19830	Potri.002G197200	Cell wall beta-glucosidase
POPTR_0002s21000	Potri.T034200	Zinc-finger protein
POPTR_0003s04770	Potri.003G049300	Malic enzyme
POPTR_0003s10410	Potri.003G105000	Cell wall elongation
POPTR_0003s15090	Potri.003G151100	Phosphofructokinase
POPTR_0003s16980	Potri.003G171300	Unknown
POPTR_0004s05770	Potri.004G059000	Cross-talk between auxin and brassinosteroid signaling pathways
POPTR_0005s24950	Potri.005G227900	Zinc finger-homeodomain transcription factor, abscisic acid signaling pathway
POPTR_0006s25700	Potri.006G240300	Unknown
POPTR_0009s01330	Potri.009G007900	Dolichol kinase
POPTR_0009s02040	Potri.009G015000	Transcription factor
POPTR_0010s06700	Potri.010G056900	Cyclin-dependent kinase
POPTR_0010s14080	Potri.010G130800	Chloroplast relocation
POPTR_0012s07550	Potri.012G073700	Ribosomal protein kinase
POPTR_0015s13800	Potri.015G136700	Transmembrane transport
POPTR_0016s00210	Potri.016G000200	Sodium/hydrogen exchanger protein
POPTR_0018s04720	Potri.018G058600	Transcription factor
v2.2: Populus trichocarpa genome assembly version 2.2
v3.0: Populus trichocarpa genome assembly version 3.0

## Sheet: Table S8
Table S8: Distance in base pairs (bp) after which linkage disequilibrium (LD) decays beLow a threshold of 0.2 by chromosome and by population in Populus deltoides.
		Complete population			East			West
Chromosome	Number of genes	All SNPs	MAF >0.05	MAF >0.10	All SNPs	MAF >0.05	MAF >0.10	All SNPs	MAF >0.05	MAF >0.10
1	2014	1	1601	4844	18	2745	7960	2	1432	4265
2	1326	1	1612	5884	16	3192	9400	2	1189	4512
3	947	1	2529	6978	24	3973	14704	2	1881	6780
4	945	1	2431	10334	22	4309	9629	2	1906	10385
5	1200	1	1426	4770	15	2273	7789	2	1218	4396
6	1328	1	1633	5645	21	3160	13148	2	1377	4969
7	658	1	1557	5285	12	2978	10355	2	1299	4459
8	864	1	2030	9074	19	3497	14349	2	1721	6790
9	823	1	1281	4905	16	1954	5472	2	1114	4041
10	1211	1	1015	3711	14	1977	6527	2	838	2975
11	560	1	2057	8238	16	3232	14558	2	1791	20352
12	561	1	919	3595	11	1813	6336	2	838	2736
13	635	1	1346	3718	24	2218	5751	2	1094	3664
14	935	1	1266	3899	16	2442	7730	2	1016	3674
15	643	1	1095	3160	14	1964	4668	2	816	3063
16	479	1	885	2686	18	1415	3300	2	773	2690
17	486	2	1174	5066	17	1442	6930	3	1104	4302
18	628	1	1023	2443	17	1748	4486	2	801	2526
19	454	2	1095	3004	20	1625	3831	4	848	2853
Mean	-	1	1472	5118	17	2524	8259	2	1213	5233

## Sheet: Table S9
Table S9: XTX outlier genes identified when comparing the Populus deltoides subpopulations East-K2 and West-K2.
Gene v2.2	Gene v3.0	Arabidopsis thaliana ortholog	Putative function	SNP	SNP v3.3	SNP annotation*	Predicted effect	Codon change*	Amino acid substitution	Comments
POPTR_0001s05090	Potri.001G013400	AT5G19640.1	H+/oligopeptide symporter	scaffold_1:3914288	Chr01:907332	Synonymous variant	Low	ttC/ttT	-	-
				scaffold_1:3914390	Chr01:907434	Synonymous variant	Low	ttA/ttA*	-	REF allele in P. deltoides: C; ALT allele: T; codon change: ttG/ttA; synonimous variant
				scaffold_1:3915326	Chr01:908371	Missense variant	Moderate	aaC/aaA	Asn8Lys	-
POPTR_0001s00560	Potri.001G123500	AT2G35050.1	Tyrosine kinase specific for activated (GTP-bound) p21cdc42Hs	scaffold_1:452783	Chr01:10016389	3 prime UTR variant	Modifier	-	-	-
POPTR_0001s00570	Potri.001G123600	AT1G45332.1	Elongation factor EF-G [EC:3.6.5.3]	scaffold_1:460317	Chr01:10023927	Splice region variant	Low	-	-	-
				scaffold_1:460322	Chr01:10023932	Intron variant	Modifier	-	-	-
POPTR_0003s17720	Potri.003G178800	AT1G80620.1	Mitochondrial/choloroplast ribosomal protein S15	scaffold_3:17019467	Chr03:18654197	Missense variant	Moderate	aaC/aaA	Asn15Lys	-
				scaffold_3:17019902	Chr03:18654632	Synonymous variant	Low	acC/acA	-	-
POPTR_0006s02270	Potri.006G021900	AT3G22270.1	TOPOISOMERASE II-ASSOCIATED PROTEIN PAT1	scaffold_6:1487076	Chr06:1538897	Synonymous variant	Low	acA/acA*	-	REF allele in P. deltoides: C; ALT allele: T; codon change: acG/acA; synonimous variant
POPTR_0006s05070	Potri.006G052200	AT2G41835.1	Predicted Zn-finger protein	scaffold_6:3523472	Chr06:3750817	Missense variant	Moderate	aAt/aGt	Asn217Ser	-
POPTR_0009s03240	Potri.009G027300	AT3G46130.1	MYB proto-oncogene protein	scaffold_9:3926345	Chr09:3831580	Missense variant	Moderate	gaA/gaT	Glu147Asp	-
POPTR_0009s17080	Potri.009G169800	AT4G38200.1	ARF guanyl-nucleotide exchange factor activity, Domain of unknown function (DUF1981)	scaffold_9:12857929	Chr09:12867739	Synonymous variant	Low	ccA/ccT	-	-
POPTR_0010s22070	Potri.010G213800	AT5G13590.1	Unknown	scaffold_10:19139561	NA	NA	NA	NA	NA	-
POPTR_0014s08620	Potri.014G090500	AT2G46110.1	3-methyl-2-oxobutanoate hydroxymethyltransferase [EC:2.1.2.11]	scaffold_14:6404349	NA	NA	NA	NA	NA	-
				scaffold_14:6404420	NA	NA	NA	NA	NA	-
				scaffold_14:6404507	Chr14:7105517	3 prime UTR variant	Modifier	-	-	-
				scaffold_14:6404908	NA	NA	NA	NA	NA	-
				scaffold_14:6404927	NA	NA	NA	NA	NA	-
				scaffold_14:6407644	Chr14:7108654	Missense variant	Moderate	aaG/aaC	Lys58Asn	-
				scaffold_14:6407670	Chr14:7108680	Missense variant*	Low	Acc/Acc*	-	REF allele in P. deltoides: C; ALT allele: T; codon change: Gcc/Acc; missense variant; amino acid substitution: Ala50Thr
				scaffold_14:6407766	Chr14:7108776	Missense variant	Moderate	Act/Gct	Thr18Ala	-
POPTR_0015s02540	Potri.015G051800	AT3G18490.1	Aspartyl protease	scaffold_15:1825378	Chr15:6406581	Missense variant	Moderate	Gat/Tat	Asp64Tyr	-
POPTR_0015s06250	Potri.015G052400	AT1G48950.1	Unknown	scaffold_15:6629655	NA	NA	NA	NA	NA	-
				scaffold_15:6631226	Chr15:6628895	Missense variant	Moderate	cGc/cAc	Arg301His	-
POPTR_0015s06310	Potri.015G053100	AT1G18450.1	Actin-related protein - Arp4p/Act3p	scaffold_15:6908182	Chr15:6917252	Downstream gene variant	Modifier	-	-	-
POPTR_0015s06330	Potri.015G053300	AT1G49050.1	Aspartyl protease	scaffold_15:6995260	NA	NA	NA	NA	NA	-
POPTR_0015s06480	Potri.015G054600	AT1G25440.1	GATA-4/5/6 transcription factors	scaffold_15:7345967	Chr15:7366357	5 prime UTR variant	Modifier	-	-	-
				scaffold_15:7346162	Chr15:7366552	Missense variant*	Low	Agc/Agc*	-	REF allele in P. deltoides: G; ALT allele: A; codon change: Ggc/Agc; missense variant; amino acid substitution: Gly135Ser
POPTR_0015s06500	Potri.015G054700	AT3G18410.1	NADH-ubiquinone oxidoreductase subunit 10	scaffold_15:7403144	Chr15:7423793	3 prime UTR variant	Modifier	-	-	-
				scaffold_15:7403161	Chr15:7423810	3 prime UTR variant	Modifier	-	-	-
POPTR_0015s07640	Potri.015G065400	AT3G01470.1	Transcription factor	scaffold_15:8940316	NA	NA	NA	NA	NA	-
				scaffold_15:8941905	Chr15:9007046	Synonymous variant	Low	tcC/tcG	-	-
				scaffold_15:8942109	NA	NA	NA	NA	NA	-
v2.2: Populus trichocarpa genome assembly version 2.2
v3.0: Populus trichocarpa genome assembly version 3.0
* in "SNP annotation" and "Codon change" columns: indicates SNPs where the reference (REF) allele in P. deltoides is different from the REF allele in P. trichocarpa, thus affecting SnpEff annotation of those variants. Details available in the "Comments" column.
REF: reference allele
ALT: alternative allele
NA: not annotated with SNPEFF

## Sheet: Table S10
Table S10: Temperature and precipitation variables selected for an environmental association analysis in Populus deltoides based on principal component analysis.
Variable type	Principal component (PC)	Variance explained (%)	Cumulative variance explained (%)	Main variable contributing to PC	Variable code	General description of other variables contributing to this PC
Temperature	1	72.2	72.2	Annual mean temperature	Bio1	Temperature in cold months
				Min. temperature coldest month	Bio6
	2	15.4	87.6	Max. temperature warmest month	Bio5	Temperature in warm months
	3	7.1	94.7	Mean diurnal temperature range	Bio2	-
	4	2.9	97.6	Mean temperature wettest quarter	Bio8	-
				Mean temperature driest quarter	Bio9
Precipitation	1	55.3	55.3	Annual precipitation	Bio12	Precipitation in cold months, altitude
	2	23.8	79.1	Precipitation warmest quarter	Bio18	Precipitation in warm months
	3	8.8	87.9	Precipitation October	Prec10	-
				Precipitation May	Prec5
	4	5.4	93.3	Precipitation seasonality	Bio15	-

[truncated: 9 more sheets: Table S11, Table S12, Table S13, Table S14, Table S15, Table S16, Table S17, Table S18, Table S19]
